# Supplementary material for: Hydrophilic Modification of Dialysis Membranes Sustains Middle Molecule Removal and Filtration Characteristics
Source: Membranes (Basel). 2024 Apr 3;14(4):83. doi: 10.3390/membranes14040083 (PMC11052066; doi:10.3390/membranes14040083)
Supplement: Supplementary file 1 [file membranes-14-00083-s001.zip]

Archive with 1 entries (1 files):
- membranes-2929448-supplementary.pdf
